# Supplementary material for: Detection of mammagloblin by RT-PCR as a biomarker for lymph node metastasis in breast cancer patients: A systematic review and meta-analysis
Source: PLoS One. 2019 May 23;14(5):e0216989. doi: 10.1371/journal.pone.0216989 (PMC6532868; doi:10.1371/journal.pone.0216989)
Supplement: S1 File — This file contains the information gathered from the articles about the general characteristics, as well as the detailed table of the meta-analysis and CASpe analyses. Data are presented on separate sheets. (XLSX) [file pone.0216989.s001.xlsx]

## Sheet: Metaanalisis data
Author	n	a	b	c	d	Method	Node	Mam	Ref.Test	Method	Node	Mam	Ref.Test		n	Diagnostic OR
Smith (2017)	533	71	32	9	421	4	1	0	1	1 = RT-PCR	1 = SLN	0 = Not specified	1 = H&E		533	103.79
Sai-Giridhar (2016)	1809	356	49	32	1372	4	1	0	2	2 = qRT-PCR	2 = ALN	1 = MGB1	2 = IHC		1809	311.5
Al-Ramadhani (2013)	154	33	8	2	111	3	1	0	2	3 = BLN assay		2 = MGB2			154	228.94
Al-Ramadhani (2013)	154	37	4	2	111	4	1	0	2	4 = Metasin		3 = MGB1, MGB2			154	513.38
Wallwiener (2011)	314	61	20	13	220	2	1	1	1						204	59.06
Wallwiener (2011)	314	61	8	13	232	2	1	2	1						225	228.16
Funasako (2010)	204	26	14	5	159	3	1	0	1						124	366.67
Li (2010)	225	31	5	5	184	3	1	0	2						78	90
Mansel (2009)	124	10	3	1	110	3	1	0	1						253	97.5
Martinez (2009)	78	12	2	4	60	3	1	0	1						656	61.1
Veys (2009)	253	39	13	6	195	3	1	0	1						293	39.16
Julian (2008)	656	134	16	61	445	3	1	0	1						40	2.85
Viale (2008)	293	56	11	26	200	3	1	0	1						22	50.14
Berger (2006)	40	14	9	6	11	2	2	0	2						81	186.67
Brown (2006)	22	6	0	3	13	1	2	1	2						30	31.5
Dell'Orto (2006)	81	20	3	2	56	2	1	1	1						254	142.96
Nissan (2006)	30	7	4	1	18	1	1	2	1						46	8.08
Backus (2005)	254	64	11	7	172	2	1	0	1						42	19.29
Menezes (2005)	46	10	2	13	21	1	2	3	1						148	58.67
Ouellette (2004)	42	15	7	2	18	1	1	3	1						268	171
Branagan (2002)	148	24	9	5	110	1	1	0	1						146	21.75
Branagan (2002)	268	19	13	2	234	1	2	0	1						248	70.42
Manzotti (2001)	146	35	14	10	87	1	1	1	1						65	9.12
Marchetti (2001)	248	86	46	3	113	1	2	0	1						177	67.08
Kataoka (2000)	65	12	10	5	38	1	1	0	1						182	137.14
Ooka (2000) MGB1	177	14	49	0	114	1	2	1	1						154	32.72
Ooka (2000) MGB2	182	14	29	0	139	1	2	2	1						56	49.97
Tafra (2000)	154	41	26	4	83	1	1	0	2
Aihara (1999)	56	11	14	0	31	1	2	2	1

## Sheet: Characteristics studies
Author	Type of study	AGE (years)	REF. TEST	Results blinding	NODE	Mammaglobin	Technique	Type of PCR	Number of cycles	CUT-OFF qRT-PCR	RT-PCR PRODUCT (pb)	PERFORMANCE
Smith (2017)	Prospective	Median 60 Range 33-86	Histopathology (H&E)	Not reported	SLN	Not reported	Metasin	qRT-PCR	38	>32.7 = negative <=32.7 and >=27.9 = micrometastasis <=27.9 = macrometastasis		Metasin Sensitivity 91.4% 95% CI (80.3-96.8%) Specificity 88.5% 95% CI (83-92.5) PPV 70.7% NPV 97.1%
Sai-Giridhar (2016)	Prospective	Not reported	Histology (IHC)	Blind	SLN	Not specified	Metasin	qRT-PCR	Not reported	Macrometastasis <=26 Micrometastasis >26 and <32.3		Metasin Sensitivity 92% 95% CI (88-94%) Specificity 97% 95% CI (95-97%) PPV 88% NPV 98%
Al-Ramadhani (2013)	Samples taken retrospectively from a cohort of 254 patients	34-92	Histology (IHC)	Not reported	SLN	Not specified	BLN Assay Metasin	qRT-PCR	36	Macrometastasis <=26 cycles Micrometastasis 26.1 - 32.3 cycles Micrometastasis Cq = 31.5		Metasin Sensitivity 95% 95% CI (83%-99%) Specificity 97% 95% CI (91%-99) PPV 90% NPV 98%
Wallwiener (2011)	Prospective	Media +/- SD 56,2*/-13,2 Rango 26,1 - 91,5	H&E	Blind	SLN	MGB1 MGB2	qRT-PCR	qRT-PCR	MGB1 MGB2		Cut-off (learning group) MGB1 2,83 MGB2 0,24	MGB1 Sensibilidad 79,8% Especificidad 87,4% VPP 69,8% VPN 92,2% MGB2 Sensibilidad 83,3% Especificidad 82,7% VPP 63,6% VPN 93,2%
Funasako (2010)	Prospective	Mean 55.4 Range 23-90	H&E	Not reported	SLN	Not specified	BLN Assay	qRT-PCR	Not reported	According to GeneSearch ™ BLN assay protocol.		Macrometastasis Sensitivity 95.7% Micrometastasis Sensitivity 60%
LI (2010)	Prospective	Mean 57.4 Range 28-79	IIC	Not reported	SLN	Not specified	BLN Assay	qRT-PCR		31		Sensitivity 86.1%
Mansel (2009)	Prospective	Median 61 Range 36-86	H&E	Blind	SLN	Not specified	BLN Assay	qRT-PCR		<=31		Concordance with histology 93.9% Sensitivity 88.9% 95% CI (56.5%-98%) Specificity 94.6% 95% CI (86.7-97.8%) PPV 66.7% 95% CI (39.1-86.2%) NPV 98.6% 95% CI (92.3-99.7%)
Martinez (2009)	Prospective	Not reported	H&E	Blind	SLN	Not specified	BLN Assay	qRT-PCR		<=31		Sensitivity 92% Specificity 97% PPV 86% NPV 98%
Veys (2009)	Prospective	Not reported	H&E	Blind	SLN	Not specified	BLN Assay	qRT-PCR		<=31		Sensitivity 87% Specificity 94% PPV 75% NPV 97%
Julian (2008)	Prospective	Mean 60 Median 60 SD 12.9 27-92	H&E	Blind	SLN	Not specified	BLN Assay	qRT-PCR	Not reported	40 GeneSearch ™ BLN assay protocol criteria Veridex LLC		Sensitivity 87.6% Specificity 94.2% PPV 86.2% NPV 94.9%	5 hombres
Viale (2008)	Prospective	Not reported	H&E	Not reported	SLN	Not specified	BLN Assay	qRT-PCR	<31	Macrometastasis CT 14.4 - 28.3 Micrometastasis CT 28.4 - 30.9		Concordance with histopathology 90.8% Sensitivity 77.8% Specificity 95% PPV 83.6 NPV 92.9
Berger (2006)	Prospective	Not reported	IHC	Not reported	ALN	Not specified	qRT-PCR	qRT-PCR	35	Histo + 30.1-40		Concordance 95% Sensitivity 68% Specificity 96.8%
Brown (2006)	Retrospective	Not reported	IHC	Not reported	ALN	MGB1	RT-PCR	RT-PCR	40		82	Not reported
Dell'Orto (2006)	Retrospective	Not reported	H&E	Not reported	SLN	MGB1	qRT-PCR	qRT-PCR	<=29	Normalized according to internal control, reference gene B2		Concordance 93.8% Sensitivity 90.9% CI (73.1-98.5) Specificity 94.9% CI (86.8-98.7) PPV 87% CI (68.5 - 96.6) NPV 96.6 CI (89.1-99.4)
Nissan (2006)	Prospective	Not reported	H&E	Not reported	SLN	MGB2	RT-PCR	RT-PCR	40		245	Not reported
Backus (2005)	Prospective	Not reported	H&E	Not reported	SLN	Not specified	qRT-PCR	qRT-PCR		31.7		Sensitivity 90% Specificity 94% PPV 85% NPV 96%
Menezes (2005)	Prospective	Not reported	H&E	Not reported	ALN	MGB1, MGB2	RT-PCR	RT-PCR	46		49	Not reported
Ouellette (2004)	Prospective	Mean 57 Range 36-81	H&E	Not reported	SLN	MGB1, MGB2	RT-PCR	RT-PCR	40		MGB1 331 MGB2 245	Concordance 79% Sensitivity 88% Specificity 72%
Branagan (2002)	Prospective	Mean 59 Range 28-84	H&E	Not reported	ALN SLN	Not specified	RT-PCR	RT-PCR	40		Not specified	Not reported
Manzotti (2001)	Prospective	Mean 56.3 Range 31-75	H&E	Not reported	SLN	MGB1	RT-PCR	RT-PCR	40		329	Concordance 83.6% Sensitivity 77.8% Specificity 86.1% PPV 71.4% NPV 89.7%
Marchetti (2001)	Prospective	Not reported	H&E	Not reported	ALN	Not specified	RT-PCR	RT-PCR	40		Not specified	Not reported
Kataoka (2000)	Prospective	Mean 56.6 Range 35-84	H&E	Not reported	SLN	Not specified	RT-PCR	RT-PCR	Not reported		329	Not reported
Ooka (2000)	Prospective	46.1 +/-11.4	H&E	Not reported	ALN	MGB1, MGB2	RT-PCR	RT-PCR	40		MGB1 329 MGB2 245	Not reported
Tafra (2000)	Prospective	Mean 57 Range 26-89	IHC	Not reported	SLN	Not specified	RT-PCR	RT-PCR	Not reported		329	Concordance 73%
Aihara (1999)	Prospective	Not reported	H&E	Not reported	ALN	MGB2	RT-PCR	RT-PCR	40		245	Not reported

## Sheet: CASpe
	Question No.
Author	1	2	3	4	5	6	7	8	9	10
Chuanying 2016	1	1	1	3	3	1	1	1	1	1	1	Yes	Question No.
Smith (2016)	1	1	1	3	1	1	1	1	1	1	2	NO	10	1	34	0	0
Shargh (2016)	1	1	1	3	1	2	2	1	1	1	3	Unclear	9	2	33	1	0
Sai-Giridhar (2016)	1	1	1	1	1	1	1	1	1	1			8	3	34	0	0
Ramadhani 2013	1	1	1	3	1	1	1	1	1	1			7	4	27	6	1
Sua (2012)	1	1	1	2	2	2	2	1	1	1			6	5	27	7	0
Wallwiener (2011)	1	1	1	1	1	1	1	1	1	1			5	6	30	3	1
Cutress (2010)	1	1	1	3	1	2	2	1	1	1			4	7	6	3	25
Funasako (2010)	1	1	1	3	1	1	1	1	1	1			3	8	31	3	0
LI (2010)	1	1	1	3	1	1	1	1	1	1			2	9	33	1	0
Veys (2010)	1	1	1	1	1	2	2	1	1	1			1	10	32	1	1
Veys 2009	1	1	1	3	1	1	1	1	1	1
Mansel 2009	1	1	1	1	1	1	1	1	1	1
Martinez 2009	1	1	1	1	1	1	1	1	1	1
Matsuura (2009)	1	2	2	2	2	2	2	1	1	1
Revillion (2008)	2	1	1	3	2	2	3	1	2	1
Julian 2008	1	1	1	1	1	1	1	1	1	1
Viale 2008	1	1	1	3	1	1	1	1	1	1
Berger 2006	1	1	1	3	1	1	1	1	1	1
Dell'Orto 2006	1	1	1	3	1	1	1	1	1	1
Nissan 2006	1	1	1	3	1	1	1	1	1	1
Brown 2006	1	1	1	3	1	1	1	1	1	1
Reigosa (2006)	1	1	2	3	1	1	1	1	1	1
Backus 2005	1	1	1	2	1	1	1	1	1	1
Menezes (2005)	1	1	1	3	1	1	1	1	1	1
Ouellette (2004)	1	1	1	3	1	1	1	1	1	1
Mikisicek 2002	3	1	2	3	1	2	2	1	1	1
Branagan 2002	1	1	1	3	1	1	1	1	1	1
Marchetti 2001	1	1	1	3	1	1	1	1	1	1
Manzotti 2001	1	1	1	3	1	1	1	1	1	1
Kataoka 2000	1	1	1	3	1	1	1	1	1	1
Ooka (2000)	1	1	1	3	1	1	1	1	1	1
Tafra (2000)	1	1	1	3	1	1	1	1	1	1
Aihara 1999	1	1	1	3	1	1	1	1	1	1
